# Supplementary material for: RNA Folding Energy of Long-Range Genomic Interactions Regulates Discontinuous Transcription in SARS-CoV-2
Source: Viruses. 2026 May 29;18(6):620. doi: 10.3390/v18060620 (PMC13307601; doi:10.3390/v18060620)
Supplement: Supplementary file 1 [file viruses-18-00620-s001.zip]

Archive with 1 entries (1 files):
- viruses-4320326-supplementary.pdf
